# Supplementary material for: Bite Me: Bark Stripping Showed Negligible Effect on Volume Growth of Norway Spruce in Latvia
Source: Plants (Basel). 2024 Jul 23;13(15):2014. doi: 10.3390/plants13152014 (PMC11313968; doi:10.3390/plants13152014)
Supplement: Supplementary file 1 [file plants-13-02014-s001.zip]

Archive with 3 entries (3 files):
- Figure_S1.jpg
- Figure_S2.jpg
- Figure_S3.png
